# Supplementary material for: Rhythmic Changes in Synapse Numbers in Drosophila melanogaster Motor Terminals
Source: PLoS One. 2013 Jun 28;8(6):e67161. doi: 10.1371/journal.pone.0067161 (PMC3695982; doi:10.1371/journal.pone.0067161)
Supplement: Table S1 — Total number of boutons and boutons with synapses found with TEM in each sample/fly. (XLS) [file pone.0067161.s002.xls]

## Sheet: TEM
Table S1. Total number of boutons and boutons with synapses found with TEM in each sample/fly.
		Fly	Total boutons	Boutons with synapses
LD	ZT19	1	37	8
		2	18	2
		3	18	3
		4	44	8
		5	44	8
		6	26	5
		7	73	17
	ZT7	1	36	7
		2	31	2
		3	26	2
		4	31	3
		5	15	4
		6	15	2
		7	14	0
DD	CT19	1	57	1
		2	43	3
		3	36	5
		4	19	0
		5	36	1
		6	24	2
	CT7	1	35	5
		2	24	6
		3	30	2
		4	40	10
		5	20	4
		6	35	7
