# Supplementary material for: Rhythmic Changes in Synapse Numbers in Drosophila melanogaster Motor Terminals
Source: PLoS One. 2013 Jun 28;8(6):e67161. doi: 10.1371/journal.pone.0067161 (PMC3695982; doi:10.1371/journal.pone.0067161)
Supplement: Table S2 — Total number of boutons, boutons with synapses and boutons without synapses found in each sample with LCM. (XLS) [file pone.0067161.s003.xls]

## Sheet: LCM
	Table S2. Total number of boutons, boutons with synapses and boutons without synapses found in each sample with LCM.
		Fly	Total boutons	Boutons without synapses	Boutons with synapses						Total synapses
					Total	1 synapse	2 synapses	3 synapses	4 synapses	5 synapses
LD	ZT19	1	272	203	69	56	12	1	0	0	83
		2	197	71	126	86	33	6	1	0	174
		3	228	132	96	74	17	4	1	0	124
		4	214	107	107	73	21	10	2	1	158
		5	241	122	119	91	22	6	0	0	153
		6	208	112	96	63	28	4	1	0	135
		7	273	158	115	85	23	6	1	0	153
		8	196	84	112	79	26	4	3	0	155
		9	297	161	136	101	28	7	0	0	178
		10	401	221	180	121	47	8	4	0	255
		11	351	205	146	93	35	18	0	0	217
		12	395	231	164	134	24	6	0	0	200
		13	359	220	139	121	15	2	1	0	161
		14	187	84	103	74	24	4	1	0	138
		15	332	128	204	145	46	11	2	0	278
		16	251	136	115	82	28	3	2	0	155
		17	171	74	97	75	17	4	1	0	125
		18	193	86	107	79	17	8	3	0	149
		19	217	86	131	102	21	8	0	0	168
		20	300	169	131	86	39	6	0	0	182
		21	267	190	77	48	20	8	1	0	116
		22	309	196	113	73	32	6	2	0	163
		23	198	105	93	70	21	1	1	0	119
		24	174	78	96	63	27	5	1	0	136
		25	232	80	152	102	40	5	3	2	219
		26	207	115	92	66	21	4	1	0	124
		27	225	93	132	98	32	2	0	0	168
		28	157	61	96	59	25	11	1	0	146
		29	95	52	43	32	8	2	1	0	58
		30	233	70	163	114	39	8	1	1	225
		31	135	49	86	62	20	2	2	0	116
		32	111	24	87	67	16	2	1	1	114
		33	100	29	71	53	13	4	1	0	95
		34	135	64	71	53	14	1	3	0	96
		35	100	42	58	43	7	5	2	1	85
		36	104	26	78	62	13	3	0	0	97
		37	37	16	21	13	2	4	1	1	38
		38	126	52	74	59	11	4	0	0	93
	ZT7	1	208	126	82	55	20	4	1	2	121
		2	137	65	72	51	17	4	0	0	97
		3	144	90	54	41	12	1	0	0	68
		4	215	98	117	84	28	5	0	0	155
		5	178	110	68	54	11	3	0	0	85
		6	122	56	66	49	15	2	0	0	85
		7	222	118	104	80	21	3	0	0	131
		8	184	111	73	54	16	3	0	0	95
		9	322	195	127	91	33	2	1	0	167
		10	257	137	120	86	28	5	1	0	161
		11	379	211	168	116	40	11	1	0	233
		12	79	33	46	40	6	0	0	0	52
		13	233	153	80	66	11	3	0	0	97
		14	219	115	104	86	15	1	2	0	127
		15	253	113	140	98	32	8	2	0	194
		16	278	147	131	92	29	8	2	0	182
		17	112	45	67	47	15	4	1	0	93
		18	191	86	105	84	15	5	1	0	133
		19	143	65	78	54	20	3	1	0	107
		20	272	150	122	93	24	5	0	0	156
		21	303	206	97	83	13	1	0	0	112
		22	501	355	146	125	18	3	0	0	170
		23	116	43	73	34	28	7	4	0	127
		24	69	24	45	36	7	2	0	0	56
		25	81	21	60	36	20	3	1	0	89
		26	121	65	56	31	23	1	1	0	84
		27	113	77	36	26	6	3	1	0	51
		28	116	34	82	56	17	8	1	0	118
		29	127	45	82	61	13	8	0	0	111
		30	120	34	86	55	22	9	0	0	126
		31	123	44	79	45	25	6	2	1	126
		32	92	28	64	34	20	9	0	1	106
		33	98	38	60	33	18	8	1	0	97
		34	146	76	70	54	14	2	0	0	88
		35	140	26	114	79	28	6	1	0	157
		36	150	82	68	45	17	6	0	0	97
		37	101	34	67	48	10	7	2	0	97
		38	260	115	145	114	22	8	1	0	186
		39	144	67	77	55	18	2	2	0	105
		40	205	113	92	75	12	3	2	0	116
		41	157	85	72	46	18	8	0	0	106
		42	165	53	112	72	33	7	0	0	159
		43	148	45	103	62	33	7	1	0	153
DD	CT19	1	208	105	103	83	14	3	3	0	132
		2	332	185	147	111	28	7	1	0	192
		3	206	110	96	78	16	1	1	0	117
		4	363	145	218	160	44	14	0	0	290
		5	199	71	128	84	31	11	2	0	187
		6	174	99	75	56	16	2	0	1	99
		7	170	87	83	65	16	2	0	0	103
		8	263	84	179	129	37	9	3	1	247
		9	248	111	137	115	16	5	1	0	166
		10	244	123	121	92	23	6	0	0	156
		11	146	66	80	53	21	5	1	0	114
		12	169	59	110	73	26	10	1	0	159
		13	217	130	87	73	12	2	0	0	103
		14	223	107	116	97	16	3	0	0	138
		15	275	159	116	81	27	4	3	1	164
		16	275	159	116	96	12	6	2	0	146
		17	177	123	54	39	8	4	3	0	79
		18	314	142	172	128	35	8	1	0	226
		19	242	112	130	107	21	1	1	0	156
		20	252	122	130	100	26	4	0	0	164
		21	332	175	157	112	35	9	1	0	213
		22	255	218	37	35	2	0	0	0	39
		23	359	206	153	128	17	2	5	1	193
		24	216	70	146	109	30	7	0	0	190
		25	326	177	149	118	20	7	4	0	195
		26	254	98	156	113	31	9	2	1	215
		27	221	112	109	79	24	6	0	0	145
		28	146	97	49	41	6	1	0	1	61
		29	299	170	129	96	24	7	2	0	173
		30	170	77	93	73	15	3	1	1	121
		31	216	101	115	89	23	2	1	0	145
		32	251	88	163	123	31	5	4	0	216
		33	180	106	74	53	15	3	3	0	104
	CT7	1	205	98	107	73	27	6	1	0	149
		2	254	95	159	127	27	5	0	0	196
		3	215	99	116	71	29	13	2	1	181
		4	274	142	132	96	25	10	1	0	180
		5	152	66	86	57	20	8	1	0	125
		6	267	112	155	116	29	6	4	0	208
		7	177	86	91	74	11	6	0	0	114
		8	229	93	136	100	24	8	4	0	188
		9	220	85	135	98	27	8	2	0	184
		10	234	143	91	72	16	1	2	0	115
		11	342	170	172	138	30	3	1	0	211
		12	274	136	138	105	24	8	1	0	181
		13	139	74	65	47	10	7	1	0	92
		14	247	140	107	74	21	8	3	1	157
		15	208	95	113	87	22	3	1	0	144
		16	349	179	170	130	30	8	2	0	222
		17	263	134	129	107	20	1	1	0	154
		18	208	48	160	106	40	12	2	0	230
		19	139	57	82	60	14	7	1	0	113
		20	154	91	63	51	8	4	0	0	79
		21	203	97	106	83	20	3	0	0	132
		22	164	40	124	84	33	4	2	1	175
		23	89	36	53	40	11	1	1	0	69
		24	175	97	78	57	16	2	3	0	107
		25	209	78	131	85	35	8	2	1	192
		26	202	87	115	85	26	3	1	0	150
		27	249	124	125	93	21	8	3	0	171
		28	168	46	122	88	29	2	2	1	165
		29	166	69	97	66	22	8	0	1	139
		30	208	103	105	93	9	2	1	0	121
		31	190	83	107	82	21	4	0	0	136
		32	213	89	124	94	20	8	2	0	166
		33	250	93	157	116	32	8	1	0	208
		34	166	85	81	60	16	3	1	1	110
		35	188	90	98	75	14	8	1	0	131
		36	271	150	121	94	20	4	3	0	158
		37	186	81	105	88	15	2	0	0	124
